# Supplementary material for: Immune-evasive gene switch enables regulated delivery of chondroitinase after spinal cord injury
Source: Brain. 2018 Jun 14;141(8):2362–81. doi: 10.1093/brain/awy158 (PMC6061881; doi:10.1093/brain/awy158)
Supplement: Supplementary Data [file awy158_supp.zip]

Archive with 6 entries (5 files):
- awy158-suppl_data/
- awy158-suppl_data/brain-2017-02164-File010.pdf
- awy158-suppl_data/brain-2017-02164-File011.mp4
- awy158-suppl_data/brain-2017-02164-File012.mp4
- awy158-suppl_data/brain-2017-02164-File013.mp4
- awy158-suppl_data/brain-2017-02164-File014.mp4
